# Supplementary material for: Efficient and Easy Conversion of Human iPSCs into Functional Induced Microglia-like Cells
Source: Int J Mol Sci. 2022 Apr 20;23(9):4526. doi: 10.3390/ijms23094526 (PMC9105476; doi:10.3390/ijms23094526)
Supplement: Supplementary file 1 [file ijms-23-04526-s001.zip]

Archive with 3 entries (3 files):
- Supplemental File S1.pdf
- Supplemental Information.pdf
- Table_S1_RNAseq_NTvsLPS.xlsx
